# Supplementary material for: Relationship between the Expression of CHK2 and p53 in Tumor Tissue and the Course of Papillary Thyroid Cancer in Patients with CHEK2 Germline Mutations
Source: Cancers (Basel). 2024 Feb 17;16(4):815. doi: 10.3390/cancers16040815 (PMC10886656; doi:10.3390/cancers16040815)
Supplement: Supplementary file 1 [file cancers-16-00815-s001.zip]

Archive with 1 entries (1 files):
- cancers-2823324-supplementary.pdf
